# Supplementary material for: Bioinformatics analysis of aging-related genes in thoracic aortic aneurysm and dissection
Source: Front Cardiovasc Med. 2023 May 22;10:1089312. doi: 10.3389/fcvm.2023.1089312 (PMC10239936; doi:10.3389/fcvm.2023.1089312)
Supplement: Supplementary file 4 [file Table4.xlsx]

## Sheet: Sheet1
	feature	ident	estimate	estimate1	estimate2	statistic	p.value	parameter	conf.low	conf.high	method	alternative
1	Myc	Smc	0.513633	0.100944	-0.412689	8.60076	3.41e-16	325.079	0.396148	0.631118	Welch Two Sample t-test	two.sided
2	Myc	Fib	0.69932	0.613181	-0.0861389	23.7371	7.25e-116	3611.45	0.641558	0.757082	Welch Two Sample t-test	two.sided
3	Myc	M2	0.137025	-0.173167	-0.310192	2.99036	0.00290574	575.018	0.0470257	0.227025	Welch Two Sample t-test	two.sided
4	Myc	Ec	0.394683	0.752203	0.357521	6.11018	1.33e-09	1228.13	0.267955	0.52141	Welch Two Sample t-test	two.sided
5	Myc	Bc	0.0768976	-0.372624	-0.449521	1.15614	0.253676	45.3607	-0.0570355	0.210831	Welch Two Sample t-test	two.sided
6	Myc	M1	-0.012211	-0.311309	-0.299098	-0.220481	0.825675	252.761	-0.121283	0.0968609	Welch Two Sample t-test	two.sided
7	Myc	Tc	0.534495	0.53752	0.00302517	4.22436	8.76e-05	56.8599	0.281116	0.787874	Welch Two Sample t-test	two.sided
8	Il6	Smc	0.637543	0.37416	-0.263383	7.68265	1.98e-13	315.818	0.47427	0.800816	Welch Two Sample t-test	two.sided
9	Il6	Fib	0.985181	0.848825	-0.136355	24.2961	8.45e-118	2627.85	0.905669	1.06469	Welch Two Sample t-test	two.sided
10	Il6	M2	-0.040316	-0.274183	-0.233867	-1.32505	0.185946	382.368	-0.100139	0.0195072	Welch Two Sample t-test	two.sided
11	Il6	Ec	-0.191736	0.195683	0.387419	-2.91701	0.00361636	959.587	-0.320727	-0.0627444	Welch Two Sample t-test	two.sided
12	Il6	Bc	0.119529	-0.15664	-0.276169	1.605	0.115809	43.0316	-0.0306567	0.269714	Welch Two Sample t-test	two.sided
13	Il6	M1	0.0633498	-0.231035	-0.294384	2.22515	0.0265101	507.26	0.00741636	0.119283	Welch Two Sample t-test	two.sided
14	Il6	Tc	0.0641408	-0.203748	-0.267889	1.39498	0.168828	53.1087	-0.0280782	0.15636	Welch Two Sample t-test	two.sided
15	Hif1a	Smc	0.0266709	0.0145408	-0.0121301	0.470012	0.638629	362.388	-0.0849202	0.138262	Welch Two Sample t-test	two.sided
16	Hif1a	Fib	-0.139527	-0.19064	-0.0511133	-6.73473	1.8e-11	5670.41	-0.180141	-0.0989125	Welch Two Sample t-test	two.sided
17	Hif1a	M2	-0.0797016	-0.0227555	0.0569461	-1.10853	0.268249	430.796	-0.221016	0.0616132	Welch Two Sample t-test	two.sided
18	Hif1a	Ec	0.106942	0.387792	0.28085	1.62058	0.105388	1127.17	-0.022535	0.236419	Welch Two Sample t-test	two.sided
19	Hif1a	Bc	-0.513255	-0.394969	0.118287	-3.42325	0.00138543	42.3004	-0.815767	-0.210744	Welch Two Sample t-test	two.sided
20	Hif1a	M1	0.213473	0.171412	-0.0420613	2.4255	0.0158562	310.904	0.0402989	0.386647	Welch Two Sample t-test	two.sided
21	Hif1a	Tc	0.559611	0.619873	0.0602629	3.51188	0.000881483	56.6106	0.240475	0.878746	Welch Two Sample t-test	two.sided
22	Ptgs2	Smc	-0.227042	-0.0648348	0.162207	-3.67051	0.000279071	356.56	-0.34869	-0.105394	Welch Two Sample t-test	two.sided
23	Ptgs2	Fib	0.109061	0.317185	0.208124	3.41214	0.000651123	3886.74	0.0463958	0.171725	Welch Two Sample t-test	two.sided
24	Ptgs2	M2	-0.325035	-0.305537	0.0194981	-4.47732	9.97e-06	385.311	-0.467769	-0.182301	Welch Two Sample t-test	two.sided
25	Ptgs2	Ec	-0.0614289	-0.516025	-0.454596	-3.11057	0.00192755	878.098	-0.100188	-0.0226693	Welch Two Sample t-test	two.sided
26	Ptgs2	Bc	-0.745913	-0.498564	0.247349	-3.60915	0.000810624	42.0626	-1.16298	-0.328849	Welch Two Sample t-test	two.sided
27	Ptgs2	M1	0.174886	-0.0933541	-0.26824	2.20671	0.0279362	377.346	0.019055	0.330716	Welch Two Sample t-test	two.sided
28	Ptgs2	Tc	-0.361014	-0.505207	-0.144193	-2.88849	0.00590915	45.4763	-0.612671	-0.109357	Welch Two Sample t-test	two.sided
29	Esr1	Smc	-0.0516972	-0.0432431	0.00845413	-1.13842	0.255611	409.804	-0.140966	0.0375712	Welch Two Sample t-test	two.sided
30	Esr1	Fib	-0.165835	-0.0203262	0.145509	-5.76591	8.49e-09	6503.91	-0.222217	-0.109453	Welch Two Sample t-test	two.sided
31	Esr1	M2	-0.0146713	-0.105199	-0.0905272	-0.382731	0.702147	356.482	-0.0900591	0.0607164	Welch Two Sample t-test	two.sided
32	Esr1	Ec	-0.0370432	-0.113484	-0.0764412	-1.20653	0.228039	670.112	-0.0973275	0.023241	Welch Two Sample t-test	two.sided
33	Esr1	Bc	0.00421409	-0.122353	-0.126567	1.37547	0.169222	1296	-0.00179633	0.0102245	Welch Two Sample t-test	two.sided
34	Esr1	M1	-0.0179614	-0.106208	-0.0882463	-0.413936	0.679261	260.928	-0.103404	0.0674811	Welch Two Sample t-test	two.sided
35	Esr1	Tc	0.00700742	-0.119559	-0.126566	1.00001	0.317552	978	-0.00674372	0.0207586	Welch Two Sample t-test	two.sided
