# Supplementary material for: Bioinformatics analysis of aging-related genes in thoracic aortic aneurysm and dissection
Source: Front Cardiovasc Med. 2023 May 22;10:1089312. doi: 10.3389/fcvm.2023.1089312 (PMC10239936; doi:10.3389/fcvm.2023.1089312)
Supplement: Supplementary file 5 [file Table5.xlsx]

## Sheet: Sheet1
	feature	ident	split	mean.expression
1	Myc	Smc	O	0.100944
2	Myc	Smc	Y	-0.412689
3	Myc	Fib	O	0.613181
4	Myc	Fib	Y	-0.0861389
5	Myc	M2	O	-0.173167
6	Myc	M2	Y	-0.310192
7	Myc	Ec	O	0.752203
8	Myc	Ec	Y	0.357521
9	Myc	Bc	O	-0.372624
10	Myc	Bc	Y	-0.449521
11	Myc	M1	O	-0.311309
12	Myc	M1	Y	-0.299098
13	Myc	Tc	O	0.53752
14	Myc	Tc	Y	0.00302517
15	Il6	Smc	O	0.37416
16	Il6	Smc	Y	-0.263383
17	Il6	Fib	O	0.848825
18	Il6	Fib	Y	-0.136355
19	Il6	M2	O	-0.274183
20	Il6	M2	Y	-0.233867
21	Il6	Ec	O	0.195683
22	Il6	Ec	Y	0.387419
23	Il6	Bc	O	-0.15664
24	Il6	Bc	Y	-0.276169
25	Il6	M1	O	-0.231035
26	Il6	M1	Y	-0.294384
27	Il6	Tc	O	-0.203748
28	Il6	Tc	Y	-0.267889
29	Hif1a	Smc	O	0.0145408
30	Hif1a	Smc	Y	-0.0121301
31	Hif1a	Fib	O	-0.19064
32	Hif1a	Fib	Y	-0.0511133
33	Hif1a	M2	O	-0.0227555
34	Hif1a	M2	Y	0.0569461
35	Hif1a	Ec	O	0.387792
36	Hif1a	Ec	Y	0.28085
37	Hif1a	Bc	O	-0.394969
38	Hif1a	Bc	Y	0.118287
39	Hif1a	M1	O	0.171412
40	Hif1a	M1	Y	-0.0420613
41	Hif1a	Tc	O	0.619873
42	Hif1a	Tc	Y	0.0602629
43	Ptgs2	Smc	O	-0.0648348
44	Ptgs2	Smc	Y	0.162207
45	Ptgs2	Fib	O	0.317185
46	Ptgs2	Fib	Y	0.208124
47	Ptgs2	M2	O	-0.305537
48	Ptgs2	M2	Y	0.0194981
49	Ptgs2	Ec	O	-0.516025
50	Ptgs2	Ec	Y	-0.454596
51	Ptgs2	Bc	O	-0.498564
52	Ptgs2	Bc	Y	0.247349
53	Ptgs2	M1	O	-0.0933541
54	Ptgs2	M1	Y	-0.26824
55	Ptgs2	Tc	O	-0.505207
56	Ptgs2	Tc	Y	-0.144193
57	Esr1	Smc	O	-0.0432431
58	Esr1	Smc	Y	0.00845413
59	Esr1	Fib	O	-0.0203262
60	Esr1	Fib	Y	0.145509
61	Esr1	M2	O	-0.105199
62	Esr1	M2	Y	-0.0905272
63	Esr1	Ec	O	-0.113484
64	Esr1	Ec	Y	-0.0764412
65	Esr1	Bc	O	-0.122353
66	Esr1	Bc	Y	-0.126567
67	Esr1	M1	O	-0.106208
68	Esr1	M1	Y	-0.0882463
69	Esr1	Tc	O	-0.119559
70	Esr1	Tc	Y	-0.126566
